# Supplementary material for: Exploring the role of underrepresented populations in polygenic risk scores for neurodegenerative disease risk prediction
Source: Front Neurosci. 2024 May 27;18:1380860. doi: 10.3389/fnins.2024.1380860 (PMC11163124; doi:10.3389/fnins.2024.1380860)
Supplement: Supplementary file 1 [file Table_1.XLSX]

## Sheet: Table S1
GWAS studies on NDs reported by the GWAS Catalog that include participants from URPs.
Country	ND investigated	Number of studies*	Citations
Africa
Kenya	MS	1	(1)
	PD	1
America
Brazil	MJD-III	1	(2)
	MS	1	(1)
	PD	2	(1,3)
Caribbean	AD	6	(4-7)
Chile	PD	1	(3)
Colombia	PD	1	(3)
Mexico	NMO	1	(8)
	MS	1	(9)
Peru	PD	1	(3)
Uruguay	PD	1	(3)
Asia
China	NMO	1	(10)
	ALS	9	(11-18)
	Unspecified ND	1	(19)
	PD	6	(19-22)
India	PD	1	(1)
	MS	1
Israel	AD	2	(23,24)
Japan	AD	8	(23,25-29)
	ALS	3	(15,16)
	PD	4	(20,30,31)
Malaysia	PD	1	(20)
Singapore	PD	1	(20)
South Korea	AD	4	(27,28,32)
	NMO	2	(33)
	PD	1	(20)
Taiwan	ALS	1	(12)
	PD	1	(20)
Europe
Serbia	ALS	1	(16)
*, Number of studies including URP participants as either discovery or replication cohorts. AD, Alzheimer’s disease; ALS, Amyotrophic lateral sclerosis; MJD-III, Machado-Joseph disease; MS, Multiple sclerosis; NMO, Neuromyelitis optica; PD, Parkinson’s disease; unspecified ND, unspecified neurodegenerative disease.
Supplementary references 1. Trochet H, Pirinen M, Band G, Jostins L, McVean G, Spencer CCA. Bayesian meta-analysis across genome-wide association studies of diverse phenotypes. Genet Epidemiol. 2019 Jul;43(5):532–47. 2. Akçimen F, Martins S, Liao C, Bourassa CV, Catoire H, Nicholson GA, et al. Genome-wide association study identifies genetic factors that modify age at onset in Machado-Joseph dise…
